# Supplementary material for: TIM-3 Expression and M2 Polarization of Macrophages in the TGFβ-Activated Tumor Microenvironment in Colorectal Cancer
Source: Cancers (Basel). 2023 Oct 11;15(20):4943. doi: 10.3390/cancers15204943 (PMC10605063; doi:10.3390/cancers15204943)
Supplement: Supplementary file 1 [file cancers-15-04943-s001.zip]

Archive with 2 entries (2 files):
- Figures S1-S6.pptx
- Table S1.pdf
